# Supplementary material for: Using Deauville Scoring to Guide Consolidative Radiotherapy in Diffuse Large B-Cell Lymphoma
Source: Cancers (Basel). 2024 Sep 27;16(19):3311. doi: 10.3390/cancers16193311 (PMC11475697; doi:10.3390/cancers16193311)
Supplement: Supplementary file 1 [file cancers-16-03311-s001.zip]

Archive with 1 entries (1 files):
- cancers-3198501-supplementary.pdf
